# Supplementary material for: Synthesis of a Highly Fluorescent Quinoxalino[2,3‑b]quinoxaline Polycyclic Derivative via Intramolecular Michael Addition to a Squaramide Ring
Source: J Org Chem. 2026 Feb 27;91(10):3751–8. doi: 10.1021/acs.joc.5c03075 (PMC12993856; doi:10.1021/acs.joc.5c03075)
Supplement: Supplementary file 1 [file jo5c03075_si_001.zip]

Archive with 74 entries (56 files):
- NMR FID/
- NMR FID/1/
- NMR FID/1/acqu
- NMR FID/1/acqus
- NMR FID/1/adcInfo_TRX1.xml
- NMR FID/1/au/
- NMR FID/1/au/src/
- NMR FID/1/au/src/au_zg
- NMR FID/1/au/src/proc_1d
- NMR FID/1/audita.txt
- NMR FID/1/fid
- NMR FID/1/format.temp
- NMR FID/1/lists/
- NMR FID/1/lists/form/
- NMR FID/1/lists/form/plot_acqu.form
- NMR FID/1/lists/pp/
- NMR FID/1/lists/pp/Avance.incl
- NMR FID/1/lists/pp/zg30
- NMR FID/1/pdata/
- NMR FID/1/pdata/1/
- NMR FID/1/pdata/1/1i
- NMR FID/1/pdata/1/1r
- NMR FID/1/pdata/1/auditp.txt
- NMR FID/1/pdata/1/outd
- NMR FID/1/pdata/1/proc
- NMR FID/1/pdata/1/procs
- NMR FID/1/pdata/1/thumb.png
- NMR FID/1/pdata/1/title
- NMR FID/1/pulseprogram.precomp
- NMR FID/1/scon2
- NMR FID/1/shimvalues
- NMR FID/1/specpar
- NMR FID/1/topshimreport
- NMR FID/1/uxnmr.info
- NMR FID/1/uxnmr.par
- NMR FID/1/vtc_pid_settings
- NMR FID/2/
- NMR FID/2/acqu
- NMR FID/2/acqus
- NMR FID/2/adcInfo_TRX2.xml
- NMR FID/2/au/
- NMR FID/2/au/src/
- NMR FID/2/au/src/au_zg
- NMR FID/2/au/src/proc_1d
- NMR FID/2/audita.txt
- NMR FID/2/fid
- NMR FID/2/format.temp
- NMR FID/2/lists/
- NMR FID/2/lists/cpd/
- NMR FID/2/lists/cpd/waltz65
- NMR FID/2/lists/form/
- NMR FID/2/lists/form/plot_acqu.form
- NMR FID/2/lists/pp/
- NMR FID/2/lists/pp/Avance.incl
- NMR FID/2/lists/pp/Delay.incl
- NMR FID/2/lists/pp/zgpg30
- NMR FID/2/pdata/
- NMR FID/2/pdata/1/
- NMR FID/2/pdata/1/1i
- NMR FID/2/pdata/1/1r
- NMR FID/2/pdata/1/auditp.txt
- NMR FID/2/pdata/1/outd
- NMR FID/2/pdata/1/proc
- NMR FID/2/pdata/1/procs
- NMR FID/2/pdata/1/thumb.png
- NMR FID/2/pdata/1/title
- NMR FID/2/pulseprogram.precomp
- NMR FID/2/scon2
- NMR FID/2/shimvalues
- NMR FID/2/specpar
- NMR FID/2/topshimreport
- NMR FID/2/uxnmr.info
- NMR FID/2/uxnmr.par
- NMR FID/2/vtc_pid_settings
