# Supplementary material for: Synthesis of a Highly Fluorescent Quinoxalino[2,3‑b]quinoxaline Polycyclic Derivative via Intramolecular Michael Addition to a Squaramide Ring
Source: J Org Chem. 2026 Feb 27;91(10):3751–8. doi: 10.1021/acs.joc.5c03075 (PMC12993856; doi:10.1021/acs.joc.5c03075)
Supplement: Supplementary file 1 [file jo5c03075_si_001.zip › NMR FID/1/audita.txt]

##TITLE= Audit trail, TopSpin 4.3.0
##JCAMPDX= 5.01
##ORIGIN= Bruker BioSpin GmbH
##OWNER= nbussch
$$ D:/nmrdata/nbussch/EOO-1-Indole squaramide-8/1/audita.txt
##AUDIT TRAIL=  $$ (NUMBER, WHEN, WHO, WHERE, PROCESS, VERSION, WHAT)
(   1,<2025-07-31T15:13:48.980-0500>,<nbussch>,<CZC2439Y2W>,<cprserver>,<TopSpin 4.3.0>,
      <new/edc EXPNO=1 PROCNO=1>)
(   2,<2025-07-31T15:20:27.046-0500>,<nbussch>,<CZC2439Y2W>,<cprserver>,<TopSpin 4.3.0>,
      <changed parameter F1 NS to 1500>)
(   3,<2025-07-31T20:21:03.190+0000>,<CZC2439Y2W\nbussch>,<CZC2439Y2W>,<go4>,<TopSpin 4.3.0>,
      <acquisition in progress>)
(   4,<2025-07-31T21:04:13.044+0000>,<CZC2439Y2W\nbussch>,<CZC2439Y2W>,<go4>,<TopSpin 4.3.0>,
      <created by zg on 'Avance' (CZC2439Y2W) by user 'CZC2439Y2W\nbussch'
       on data set with UUID 'e15fc26e-6e4b-11f0-b45d-0030d62e29e5'
       started at 2025-07-31 20:21:03.190 +0000, POWCHK enabled, PULCHK disabled,
       terminated by command 'stop' at 2025-07-31 21:04:13.040 +0000
       configuration hash MD5:
       DC D7 83 B1 A2 BC D9 E0 BB 6A 56 1A 92 0E 03 CB
       double data hash MD5: 64K
       B3 87 F6 4B B0 EC DC D0 0D 7F FF D9 47 01 2A 19>)
##END=

$$ hash MD5
$$ A3 E8 D5 70 B6 58 DE E8 1E 9E 05 08 85 E4 EB E6
