# Supplementary material for: Synthesis of a Highly Fluorescent Quinoxalino[2,3‑b]quinoxaline Polycyclic Derivative via Intramolecular Michael Addition to a Squaramide Ring
Source: J Org Chem. 2026 Feb 27;91(10):3751–8. doi: 10.1021/acs.joc.5c03075 (PMC12993856; doi:10.1021/acs.joc.5c03075)
Supplement: Supplementary file 1 [file jo5c03075_si_001.zip › NMR FID/1/pdata/1/auditp.txt]

##TITLE= Audit trail, TopSpin 4.3.0
##JCAMPDX= 5.01
##ORIGIN= Bruker BioSpin GmbH
##OWNER= nbussch
$$ D:\nmrdata\nbussch\EOO-1-Indole squaramide-8\1\pdata\1/auditp.txt
##AUDIT TRAIL=  $$ (NUMBER, WHEN, WHO, WHERE, PROCESS, VERSION, WHAT)
(   1,<2025-07-31T15:13:48.974-0500>,<nbussch>,<CZC2439Y2W>,<cprserver>,<TopSpin 4.3.0>,
      <new/edc PROCNO=1>)
(   2,<2025-07-31T15:22:03.914-0500>,<nbussch>,<CZC2439Y2W>,<proc1d>,<TopSpin 4.3.0>,
      <Start of raw data processing
       em LB = 0.3 SI = 64K 
       data hash MD5: 64K
       E9 47 2C 04 A5 AC D9 7D CE 00 28 6B A8 EE 77 91>)
(   3,<2025-07-31T15:22:03.993-0500>,<nbussch>,<CZC2439Y2W>,<proc1d>,<TopSpin 4.3.0>,
      <ft FT_mod = 6 PKNL = 1 SI = 64K 
       data hash MD5: 64K
       5A F1 38 77 14 20 55 0E D8 06 E4 2B 81 C7 26 A8>)
(   4,<2025-07-31T15:22:04.357-0500>,<nbussch>,<CZC2439Y2W>,<proc1d>,<TopSpin 4.3.0>,
      <apk 
       data hash MD5: 64K
       2F 84 D5 F3 FF 06 68 C4 5D D1 B6 DC 92 AA B2 AA>)
(   5,<2025-07-31T15:25:47.846-0500>,<nbussch>,<CZC2439Y2W>,<proc1d>,<TopSpin 4.3.0>,
      <Start of raw data processing
       em LB = 0.3 SI = 64K 
       data hash MD5: 64K
       8E 13 FC 99 5B 96 7D A3 55 EA EC 28 BA 87 1B 8B>)
(   6,<2025-07-31T15:25:47.919-0500>,<nbussch>,<CZC2439Y2W>,<proc1d>,<TopSpin 4.3.0>,
      <ft FT_mod = 6 PKNL = 1 SI = 64K 
       data hash MD5: 64K
       11 AE 84 19 C5 1E 4C 7F AE 39 1F 23 7E 1C E8 AD>)
(   7,<2025-07-31T15:25:48.249-0500>,<nbussch>,<CZC2439Y2W>,<proc1d>,<TopSpin 4.3.0>,
      <apk 
       data hash MD5: 64K
       98 C1 B5 13 36 BC 26 5C 6C 07 8B F9 00 02 CA 2C>)
(   8,<2025-07-31T15:28:35.132-0500>,<nbussch>,<CZC2439Y2W>,<proc1d>,<TopSpin 4.3.0>,
      <Start of raw data processing
       em LB = 0.3 SI = 64K 
       data hash MD5: 64K
       F7 57 FF CE 6E 84 E3 1B 95 B2 22 A8 5C AC BF 70>)
(   9,<2025-07-31T15:28:35.205-0500>,<nbussch>,<CZC2439Y2W>,<proc1d>,<TopSpin 4.3.0>,
      <ft FT_mod = 6 PKNL = 1 SI = 64K 
       data hash MD5: 64K
       1F CE BF 39 40 4C 49 DD F5 24 70 90 F8 98 51 B7>)
(  10,<2025-07-31T15:28:35.594-0500>,<nbussch>,<CZC2439Y2W>,<proc1d>,<TopSpin 4.3.0>,
      <apk 
       data hash MD5: 64K
       EC 89 A0 FB AB 1D 01 F6 EB 08 83 44 35 7F EB 18>)
(  11,<2025-07-31T15:29:28.370-0500>,<nbussch>,<CZC2439Y2W>,<proc1d>,<TopSpin 4.3.0>,
      <apk 
       data hash MD5: 64K
       2B D8 01 D4 05 EE AE AF A9 31 5A C0 0A FB 31 29>)
(  12,<2025-07-31T15:34:37.527-0500>,<nbussch>,<CZC2439Y2W>,<proc1d>,<TopSpin 4.3.0>,
      <Start of raw data processing
       em LB = 0.3 SI = 64K 
       data hash MD5: 64K
       7F F7 8A 94 4A 20 95 74 E9 39 73 14 57 C0 B8 A2>)
(  13,<2025-07-31T15:34:37.705-0500>,<nbussch>,<CZC2439Y2W>,<proc1d>,<TopSpin 4.3.0>,
      <ft FT_mod = 6 PKNL = 1 SI = 64K 
       data hash MD5: 64K
       0B 90 3A 53 0A C1 4C 2E 97 AF 4F 27 4E F3 13 E7>)
(  14,<2025-07-31T15:34:38.065-0500>,<nbussch>,<CZC2439Y2W>,<proc1d>,<TopSpin 4.3.0>,
      <apk 
       data hash MD5: 64K
       BD 6F DA 05 A0 A0 FF F7 5E 85 83 C9 90 70 8A 8C>)
(  15,<2025-07-31T15:38:14.502-0500>,<nbussch>,<CZC2439Y2W>,<proc1d>,<TopSpin 4.3.0>,
      <Start of raw data processing
       em LB = 0.3 SI = 64K 
       data hash MD5: 64K
       6B 6E 3E D1 C6 03 5A 58 B1 5C C6 D3 21 9E 56 40>)
(  16,<2025-07-31T15:38:14.575-0500>,<nbussch>,<CZC2439Y2W>,<proc1d>,<TopSpin 4.3.0>,
      <ft FT_mod = 6 PKNL = 1 SI = 64K 
       data hash MD5: 64K
       89 DA 28 0F A4 5C 4F 80 99 62 88 A9 03 1B 43 02>)
(  17,<2025-07-31T15:38:15.024-0500>,<nbussch>,<CZC2439Y2W>,<proc1d>,<TopSpin 4.3.0>,
      <apk 
       data hash MD5: 64K
       9E FF 9C 55 47 50 18 F1 2B 8A F0 C9 04 4C 95 49>)
(  18,<2025-07-31T15:47:06.427-0500>,<nbussch>,<CZC2439Y2W>,<proc1d>,<TopSpin 4.3.0>,
      <Start of raw data processing
       em LB = 0.3 SI = 64K 
       data hash MD5: 64K
       4E D6 07 95 A5 B6 23 07 72 C3 AE 69 75 EB B4 F0>)
(  19,<2025-07-31T15:47:06.503-0500>,<nbussch>,<CZC2439Y2W>,<proc1d>,<TopSpin 4.3.0>,
      <ft FT_mod = 6 PKNL = 1 SI = 64K 
       data hash MD5: 64K
       93 71 E1 47 E3 11 79 5A 33 9A 65 E9 C3 89 71 1E>)
(  20,<2025-07-31T15:47:06.877-0500>,<nbussch>,<CZC2439Y2W>,<proc1d>,<TopSpin 4.3.0>,
      <apk 
       data hash MD5: 64K
       40 13 8A 84 08 56 51 70 B6 E9 CD A0 33 F5 04 02>)
(  21,<2025-07-31T15:49:46.945-0500>,<nbussch>,<CZC2439Y2W>,<proc1d>,<TopSpin 4.3.0>,
      <Start of raw data processing
       em LB = 0.3 SI = 64K 
       data hash MD5: 64K
       60 96 8D F1 95 02 9D 77 5B EC B2 A4 DB 47 14 31>)
(  22,<2025-07-31T15:49:47.014-0500>,<nbussch>,<CZC2439Y2W>,<proc1d>,<TopSpin 4.3.0>,
      <ft FT_mod = 6 PKNL = 1 SI = 64K 
       data hash MD5: 64K
       D4 09 27 36 88 9B 98 0C EF A3 0A 59 9D 5E 90 DF>)
(  23,<2025-07-31T15:49:47.433-0500>,<nbussch>,<CZC2439Y2W>,<proc1d>,<TopSpin 4.3.0>,
      <apk 
       data hash MD5: 64K
       04 53 36 90 0B 37 ED 8F 01 3D 66 22 56 C0 CB 41>)
##END=

$$ hash MD5
$$ 1D C7 31 69 7C D7 4F 01 B0 34 AE 02 52 D3 6D 6F
