# Supplementary material for: Synthesis of a Highly Fluorescent Quinoxalino[2,3‑b]quinoxaline Polycyclic Derivative via Intramolecular Michael Addition to a Squaramide Ring
Source: J Org Chem. 2026 Feb 27;91(10):3751–8. doi: 10.1021/acs.joc.5c03075 (PMC12993856; doi:10.1021/acs.joc.5c03075)
Supplement: Supplementary file 1 [file jo5c03075_si_001.zip › NMR FID/1/topshimreport]

New TopShim run:

version = topshim 2.4.0
date = 2025-07-31
time = 15:17:45.209
command = topshim 

FINE SHIMMING

Parameters:

probe = Z185170_0002
solvent = DMSO
shim nucleus = 2H
nucleus optimised for = 1H
o1p (from lock) = 2.49 ppm

Results:


1D Shimming:
echo time must be reduced
echo time must be reduced
Iteration 1: FWHM Before=102.8 Hz, Target= 0.2 Hz, After= 0.2 Hz
Iteration 2: FWHM Before= 0.2 Hz, Target= 0.2 Hz, After= 0.2 Hz
Iteration 3: FWHM Before= 0.2 Hz, Target= 0.2 Hz, After= 0.9 Hz
Iteration 4: FWHM Before= 0.9 Hz, Target= 0.4 Hz, After= 0.9 Hz
Iteration 5: FWHM Before= 0.9 Hz, Target= 0.2 Hz, After= 1.2 Hz
Iteration 6: FWHM Before= 1.2 Hz, Target= 0.2 Hz, After= 1.7 Hz
Iteration 7: FWHM Before= 1.7 Hz, Target= 0.2 Hz, After= 0.8 Hz
Iteration 8: FWHM Before= 0.8 Hz, Target= 0.2 Hz, After= 0.5 Hz
Using the best result as the final shim state.

Lineshape quality factor (1D spectrum, spinning) = 1.51

shim changes: 
Z	-10833
Z2	-10419
Z3	-23060
Z4	-24465
Z5	+10169
Z6	+40549
Z7	+5766
Z8	-10810

duration = 2 min 27 sec
completed successfully
finished Thu Jul 31 15:20:11 2025


========================================================================
