# Supplementary material for: Synthesis of a Highly Fluorescent Quinoxalino[2,3‑b]quinoxaline Polycyclic Derivative via Intramolecular Michael Addition to a Squaramide Ring
Source: J Org Chem. 2026 Feb 27;91(10):3751–8. doi: 10.1021/acs.joc.5c03075 (PMC12993856; doi:10.1021/acs.joc.5c03075)
Supplement: Supplementary file 1 [file jo5c03075_si_001.zip › NMR FID/2/audita.txt]

##TITLE= Audit trail, TopSpin 4.3.0
##JCAMPDX= 5.01
##ORIGIN= Bruker BioSpin GmbH
##OWNER= nbussch
$$ D:/nmrdata/nbussch/EOO-1-Indole squaramide-Proton/2/audita.txt
##AUDIT TRAIL=  $$ (NUMBER, WHEN, WHO, WHERE, PROCESS, VERSION, WHAT)
(   1,<2025-07-29T20:40:27.285-0500>,<nbussch>,<CZC2439Y2W>,<cprserver>,<TopSpin 4.3.0>,
      <new/edc EXPNO=2 PROCNO=1>)
(   2,<2025-07-29T20:43:18.772-0500>,<nbussch>,<CZC2439Y2W>,<cprserver>,<TopSpin 4.3.0>,
      <changed parameter F1 NS to 14000>)
(   3,<2025-07-30T01:43:52.775+0000>,<CZC2439Y2W\nbussch>,<CZC2439Y2W>,<go4>,<TopSpin 4.3.0>,
      <acquisition in progress>)
(   4,<2025-07-30T13:18:52.039+0000>,<CZC2439Y2W\nbussch>,<CZC2439Y2W>,<go4>,<TopSpin 4.3.0>,
      <created by zg on 'Avance' (CZC2439Y2W) by user 'CZC2439Y2W\nbussch'
       on data set with UUID 'a5b5d50c-6ce6-11f0-95e7-0030d62e29e5'
       started at 2025-07-30 01:43:52.775 +0000, POWCHK enabled, PULCHK disabled,
       completed at 2025-07-30 13:18:52.038 +0000
       configuration hash MD5:
       DC D7 83 B1 A2 BC D9 E0 BB 6A 56 1A 92 0E 03 CB
       double data hash MD5: 64K
       3F B1 C5 C6 AE E4 81 28 8F 65 A5 76 F1 6D 6E FB>)
##END=

$$ hash MD5
$$ 2C CA 16 9E D6 7D 30 36 6D E9 D7 5E 92 74 70 6C
