# Supplementary material for: Synthesis of a Highly Fluorescent Quinoxalino[2,3‑b]quinoxaline Polycyclic Derivative via Intramolecular Michael Addition to a Squaramide Ring
Source: J Org Chem. 2026 Feb 27;91(10):3751–8. doi: 10.1021/acs.joc.5c03075 (PMC12993856; doi:10.1021/acs.joc.5c03075)
Supplement: Supplementary file 1 [file jo5c03075_si_001.zip › NMR FID/2/pdata/1/auditp.txt]

##TITLE= Audit trail, TopSpin 4.3.0
##JCAMPDX= 5.01
##ORIGIN= Bruker BioSpin GmbH
##OWNER= nbussch
$$ D:\nmrdata\nbussch\EOO-1-Indole squaramide-Proton\2\pdata\1/auditp.txt
##AUDIT TRAIL=  $$ (NUMBER, WHEN, WHO, WHERE, PROCESS, VERSION, WHAT)
(   1,<2025-07-29T20:40:27.285-0500>,<nbussch>,<CZC2439Y2W>,<cprserver>,<TopSpin 4.3.0>,
      <new/edc PROCNO=1>)
(   2,<2025-07-29T20:45:11.605-0500>,<nbussch>,<CZC2439Y2W>,<proc1d>,<TopSpin 4.3.0>,
      <Start of raw data processing
       em LB = 1 SI = 32K 
       data hash MD5: 32K
       A4 38 A1 27 E9 13 62 FD 08 0A 27 29 52 9D 26 F4>)
(   3,<2025-07-29T20:45:11.669-0500>,<nbussch>,<CZC2439Y2W>,<proc1d>,<TopSpin 4.3.0>,
      <ft FT_mod = 6 PKNL = 1 SI = 32K 
       data hash MD5: 32K
       6A 0A 45 26 02 DF 54 B3 50 EA E2 B1 EE 57 06 2D>)
(   4,<2025-07-29T20:45:11.838-0500>,<nbussch>,<CZC2439Y2W>,<proc1d>,<TopSpin 4.3.0>,
      <apk 
       data hash MD5: 32K
       FE 55 0C 97 3B 16 C4 4D 3E ED 56 D4 70 88 06 17>)
(   5,<2025-07-29T20:48:01.072-0500>,<nbussch>,<CZC2439Y2W>,<proc1d>,<TopSpin 4.3.0>,
      <Start of raw data processing
       em LB = 1 SI = 32K 
       data hash MD5: 32K
       BF A3 CE 81 2A 3D 1A FA F0 0A 0E 10 1B F1 9D C0>)
(   6,<2025-07-29T20:48:01.137-0500>,<nbussch>,<CZC2439Y2W>,<proc1d>,<TopSpin 4.3.0>,
      <ft FT_mod = 6 PKNL = 1 SI = 32K 
       data hash MD5: 32K
       5E A9 92 CF 26 67 03 31 02 9E 00 2E E7 1C 77 7A>)
(   7,<2025-07-29T20:48:01.269-0500>,<nbussch>,<CZC2439Y2W>,<proc1d>,<TopSpin 4.3.0>,
      <apk 
       data hash MD5: 32K
       65 8A 26 73 62 FD 68 C1 22 03 21 87 C2 2B B8 0D>)
(   8,<2025-07-29T20:55:10.139-0500>,<nbussch>,<CZC2439Y2W>,<proc1d>,<TopSpin 4.3.0>,
      <Start of raw data processing
       em LB = 1 SI = 32K 
       data hash MD5: 32K
       4D 73 67 D5 DE AB 87 C3 84 83 2D 0B 61 98 D1 7D>)
(   9,<2025-07-29T20:55:10.210-0500>,<nbussch>,<CZC2439Y2W>,<proc1d>,<TopSpin 4.3.0>,
      <ft FT_mod = 6 PKNL = 1 SI = 32K 
       data hash MD5: 32K
       E0 A8 B7 26 0A 74 59 DA D6 21 14 53 C9 72 5E 56>)
(  10,<2025-07-29T20:55:10.345-0500>,<nbussch>,<CZC2439Y2W>,<proc1d>,<TopSpin 4.3.0>,
      <apk 
       data hash MD5: 32K
       AF E2 66 A8 44 92 42 1A 28 14 D5 1F A1 F6 78 A0>)
(  11,<2025-07-30T08:53:21.416-0500>,<nbussch>,<CZC2439Y2W>,<proc1d>,<TopSpin 4.3.0>,
      <Start of raw data processing
       em LB = 1 SI = 32K 
       data hash MD5: 32K
       AB 53 18 DC 0F 47 51 50 D0 B1 07 10 4B 3C 5B 71>)
(  12,<2025-07-30T08:53:21.575-0500>,<nbussch>,<CZC2439Y2W>,<proc1d>,<TopSpin 4.3.0>,
      <ft FT_mod = 6 PKNL = 1 SI = 32K 
       data hash MD5: 32K
       AE CF 14 0B 14 F3 11 23 10 02 7D 65 61 98 FE A3>)
(  13,<2025-07-30T08:53:21.713-0500>,<nbussch>,<CZC2439Y2W>,<proc1d>,<TopSpin 4.3.0>,
      <apk 
       data hash MD5: 32K
       6C 94 B0 AF E0 CA 41 EA 55 76 46 7C B6 2A 64 DC>)
##END=

$$ hash MD5
$$ 5D 97 6A DF B9 3F 60 3B 31 AE 1A 28 37 88 45 22
