# Supplementary material for: Synthesis of a Highly Fluorescent Quinoxalino[2,3‑b]quinoxaline Polycyclic Derivative via Intramolecular Michael Addition to a Squaramide Ring
Source: J Org Chem. 2026 Feb 27;91(10):3751–8. doi: 10.1021/acs.joc.5c03075 (PMC12993856; doi:10.1021/acs.joc.5c03075)
Supplement: Supplementary file 1 [file jo5c03075_si_001.zip › NMR FID/2/pdata/1/outd]

##TITLE= Parameter file, TopSpin 4.3.0
##JCAMPDX= 5.0
##DATATYPE= Parameter Values
##NPOINTS= 1	$$ modification sequence number
##ORIGIN= Bruker BioSpin GmbH
##OWNER= nbussch
$$ 2025-07-29 20:40:27.256 -0500  nbussch@CZC2439Y2W
$$ D:\nmrdata\nbussch/EOO-1-Indole squaramide-Proton/2/pdata/1/outd
$$ process C:\Bruker\TopSpin4.3.0\prog\mod\edparproc.exe
##$CURPLOT= <>
##$CURPRIN= <$>
##$DFORMAT= <normdp>
##$LAYOUT= <+/1D_X.xwp>
##$LFORMAT= <normlp>
##$PFORMAT= <normpl>
##END=
