# Supplementary material for: Synthesis of a Highly Fluorescent Quinoxalino[2,3‑b]quinoxaline Polycyclic Derivative via Intramolecular Michael Addition to a Squaramide Ring
Source: J Org Chem. 2026 Feb 27;91(10):3751–8. doi: 10.1021/acs.joc.5c03075 (PMC12993856; doi:10.1021/acs.joc.5c03075)
Supplement: Supplementary file 1 [file jo5c03075_si_001.zip › NMR FID/2/shimvalues]

# Wed Jul 30 01:45:03 2025
#$$PROBEIDENTIFIER=Z185170_0002
#$$PROBENAME=CP2.1 QCI 600S3 H/P/C/N-D-05 Z XT
#$$SHIMID=292722
#
# Active Shim Gradients
#
Z           		-3206           
Z2          		-5116           
Z3          		-899            
Z4          		1075            
Z5          		803             
Z6          		2921            
Z7          		-5300           
Z8          		-2555           
X           		6630            
XZ          		-1669           
XZ2         		195             
XZ3         		9363            
XZ4         		-1379           
XZ5         		296             
Y           		34              
YZ          		-3399           
YZ2         		-4552           
YZ3         		3361            
YZ4         		1237            
YZ5         		3997            
XY          		-902            
XYZ         		-9786           
XYZ2        		-2238           
XYZ3        		-15597          
XYZ4        		7481            
XYZ5        		-1885           
(X2-Y2)     		2287            
(X2-Y2)Z    		7397            
(X2-Y2)Z2   		551             
(X2-Y2)Z3   		178             
(X2-Y2)Z4   		666             
(X2-Y2)Z5   		144             
X3          		9224            
X3Z         		-6917           
Y3          		3230            
Y3Z         		-4545           
#
# Lock Parameter
#
FIELD		1480.337
LOCKPHASE		 322.469
LOCKPOWER		 -19.000
LOCKGAIN		  90.354
LOCKDC		 -75.000
LOCKSHIFT		   2.490
LOOPGAIN		   5.000
LOOPTIME		   0.250
LOOPFILTER		 500.000
#
IEEE64_VERSION_CODE 1
#
# Shim currents 
#
SHIM_SETTING [ 1]    -2520.34756208
SHIM_SETTING [ 2]    -4331.79385974
SHIM_SETTING [ 3]     2690.77417649
SHIM_SETTING [ 4]    -6127.14729447
SHIM_SETTING [ 5]     3335.96734203
SHIM_SETTING [ 6]      830.15598777
SHIM_SETTING [ 7]    -5672.45422482
SHIM_SETTING [ 8]     4475.31745875
SHIM_SETTING [ 9]    -1077.43050730
SHIM_SETTING [10]     1092.30212221
SHIM_SETTING [11]        0.00000000
SHIM_SETTING [12]     7774.68000000
SHIM_SETTING [13]    -1315.20100000
SHIM_SETTING [14]     7827.94614017
SHIM_SETTING [15]    12243.26717371
SHIM_SETTING [16]    -1555.50128253
SHIM_SETTING [17]    -2212.59916539
SHIM_SETTING [18]    17978.80770040
SHIM_SETTING [19]     8634.45455701
SHIM_SETTING [20]    -4600.72741885
SHIM_SETTING [21]     9911.11112431
SHIM_SETTING [22]    -5230.43187934
SHIM_SETTING [23]     6367.55067612
SHIM_SETTING [24]    -3932.90672280
SHIM_SETTING [25]     3205.63586457
SHIM_SETTING [26]     -743.38669392
SHIM_SETTING [27]     1118.86602004
SHIM_SETTING [28]    -2742.46045232
SHIM_SETTING [29]   -14054.04073826
SHIM_SETTING [30]    25284.86798444
SHIM_SETTING [31]    -2358.94215729
SHIM_SETTING [32]    -4796.79161443
SHIM_SETTING [33]   -21212.58484149
SHIM_SETTING [34]    22513.75851095
SHIM_SETTING [35]    -4411.76644357
SHIM_SETTING [36]    -9077.17933619
SHIM_SETTING [37]    -3418.42030508
SHIM_SETTING [38]     8122.06226741
SHIM_SETTING [39]     5832.93030572
SHIM_SETTING [40]        0.00000000
