# Supplementary material for: Synthesis of a Highly Fluorescent Quinoxalino[2,3‑b]quinoxaline Polycyclic Derivative via Intramolecular Michael Addition to a Squaramide Ring
Source: J Org Chem. 2026 Feb 27;91(10):3751–8. doi: 10.1021/acs.joc.5c03075 (PMC12993856; doi:10.1021/acs.joc.5c03075)
Supplement: Supplementary file 1 [file jo5c03075_si_001.zip › NMR FID/2/topshimreport]

New TopShim run:

version = topshim 2.4.0
date = 2025-07-29
time = 20:42:28.808
command = topshim 

FINE SHIMMING

Parameters:

probe = Z185170_0002
solvent = DMSO
shim nucleus = 2H
nucleus optimised for = 13C
o1p (from lock) = 2.49 ppm

Results:


1D Shimming:
Iteration 1: FWHM Before= 0.2 Hz, Target= 0.2 Hz
Shim succeeded

Lineshape quality factor (1D spectrum, spinning) = 0.282

shim changes: none

duration = 26 sec
completed successfully
finished Tue Jul 29 20:42:54 2025


========================================================================
